# Supplementary material for: Validation of GDAP1 and HECW2 as Epigenetic Markers of Alcohol Use Disorder in Blood and Brain
Source: Int J Mol Sci. 2025 Nov 8;26(22):10840. doi: 10.3390/ijms262210840 (PMC12652996; doi:10.3390/ijms262210840)
Supplement: Supplementary file 1 [file ijms-26-10840-s001.zip]

Archive with 1 entries (1 files):
- ijms-3941412-supplementary.pdf
